# Supplementary material for: Theoretical Limits of Star Sensor Accuracy
Source: Sensors (Basel). 2019 Dec 5;19(24):5355. doi: 10.3390/s19245355 (PMC6960684; doi:10.3390/s19245355)
Supplement: Supplementary file 1 [file sensors-19-05355-s001.zip]

Archive with 2 entries (2 files):
- readme.txt
- STRLimits_r04.zip
