# Supplementary material for: Theoretical Limits of Star Sensor Accuracy
Source: Sensors (Basel). 2019 Dec 5;19(24):5355. doi: 10.3390/s19245355 (PMC6960684; doi:10.3390/s19245355)
Supplement: Supplementary file 1 [file sensors-19-05355-s001.zip › readme.txt]

Contents:

  STR_Limits_r04.zip => "Theoretical Limits of Star Sensor Accuracy test
                         programs and routines" v.04

  readme.txt => This file.


See file 00_readme.txt inside the .zip archive for purpose and instructions
in how to use this program.

See file LICENSE.txt inside the .zip archive for terms and conditions for
use and redistribution.


Metadata for STR_Limits_r04.zip (to check download integrity):
  file size: 528,720 bytes
  CRC-32: 0xE30D231E
  md5sum: F067124515B7D3B6296778496FBE9C45
  date: 2019-11-24 21:35 (UTC-3h)

If you experience any issue downloading STR_Limits_r04.zip, please contact
the author at the following e-mail address:   marcio.fialho_at_inpe.br
(replace _at_ with the @ sign).
Since STR_Limits_r04.zip contains some .exe files, it is possible that some
systems will block it.

Note written by Marcio A. A. Fialho - 24 of November 2019.
